# Supplementary material for: Oral and Topical Anti-Inflammatory Activity of Jatropha integerrima Leaves Extract in Relation to Its Metabolite Profile
Source: Plants (Basel). 2022 Jan 14;11(2):218. doi: 10.3390/plants11020218 (PMC8781579; doi:10.3390/plants11020218)
Supplement: Supplementary file 1 [file plants-11-00218-s001.zip]

Archive with 1 entries (1 files):
- plants-1512158-supplementary.pdf
